# Supplementary material for: The Role of Immunohistochemistry Markers in Endometrial Cancer with Mismatch Repair Deficiency: A Systematic Review
Source: Cancers (Basel). 2022 Aug 3;14(15):3783. doi: 10.3390/cancers14153783 (PMC9367287; doi:10.3390/cancers14153783)
Supplement: Supplementary file 1 [file cancers-14-03783-s001.zip]

Archive with 1 entries (1 files):
- cancers-1781544-supplementary.pdf
